# Supplementary material for: Identification and Biological Evaluation of a Novel Small-Molecule Inhibitor of Ricin Toxin
Source: Molecules. 2024 Mar 22;29(7):1435. doi: 10.3390/molecules29071435 (PMC11012547; doi:10.3390/molecules29071435)
Supplement: Supplementary file 1 [file molecules-29-01435-s001.zip]

Archive with 1 entries (1 files):
- molecules-2910682-supplementary.pdf
